# Supplementary material for: Establishment of a New Abdominal Aortic Aneurysm Model in Rats by a Retroperitoneal Approach
Source: Front Cardiovasc Med. 2022 Feb 23;9:808732. doi: 10.3389/fcvm.2022.808732 (PMC8905142; doi:10.3389/fcvm.2022.808732)
Supplement: Supplementary file 1 [file Table_1.XLS]

## Sheet: Sheet1
IHC-SAM（control group=1）area%						average		IHC(PPE+CaCL2 group=2)area%						average		IHC（PPE group=3）area%						average		IHC（PPE+BNPA=4）area%						average
1	35.9	39.8	44.5	36.9	26.5	36.72		2	13	19.7	22.3	21.4	33.7	22.02		3	26.9	19.5	29.3	25.2	22.1	24.6		4	24	23.2	8.8	21.1	27.8	20.98
1	39.4	24.2	39	32.2	43	35.56		2	19.8	26.9	18.9	30.7	31.5	25.56		3	9.5	24	16.6	19.2	20.5	17.96		4	20.4	19	13.2	7.8	21.1	16.3
1	37.1	44.1	50.9	52.1	35.8	44		2	22.6	20.4	13.6	13.07	17	17.334		3	15.6	22.4	23.5	19.2	20	20.14		4	5.5	13.3	7.3	30.1	35.1	18.26
1	34.2	38.8	31.4	33.3	20.4	31.62		2	21.2	17.5	11.3	17	19.1	17.22		3	26.2	21	15.1	17.3	8.1	17.54		4	10.6	27.2	24.1	9.9	5.4	15.44
1	31.5	40.5	29.3	41.2	32.6	35.02		2	18.6	13.6	16.8	31.3	12.1	18.48		3	31.4	27.2	26.9	14.8	15.3	23.12		4	14.1	10.8	41.3	16.4	1.6	16.84
1	30.6	27	34.2	22.3	33.2	29.46		2	11.2	25.3	8.9	22.9	17.7	17.2		3	14.9	15.2	21.7	33.4	27.6	22.56		4	33.4	21.3	21.2	10.3	26.8	22.6
1	36.9	38	42.9	29.5	38.2	37.1		2	22.6	16.5	28.2	24.5	15.6	21.48		3	29.7	23.1	31.7	22.9	14.6	24.4		4	24	23.2	8.8	21.1	27.8	20.98
1	36.2	34	34.8	44.3	26.6	35.18		2	20.8	19.5	22.2	20.7	28.5	22.34		3	19.1	10.8	28.5	26.4	38.5	24.66		4	18.1	5.3	11.9	4.8	18.5	11.72
1	23.7	41.7	44.3	46	46.5	40.44		2	35.5	26.9	29	20.7	24.2	27.26		3	22.8	20.5	33.1	36.3	29.1	28.36		4	31.3	23.2	19.8	16.2	17.9	21.68
1	29.5	28.8	25.2	31.3	27.7	28.5		2	17.2	18.7	25.6	7.7	10.5	15.94		3	25.7	30.9	31.4	30	28.5	29.3		4	25.6	15	16.8	24.1	28.4	21.98
Masson（control group=1）area%								Masson(PPE+CaCL2 group=2)area%								Masson（PPE group=3）area%						average		Masson（PPE+BNPA group=4）area%						average
1	44.4	37.9	35	24.9	31.1	34.66		2	35.9	19.1	35.8	18.2	27.5	27.3		3	26.1	11.5	33.7	29.7	8.8	21.96		4	20.1	28.7	29.8	14.5	12.5	21.12
1	20.8	32.1	37.3	40.6	23.3	30.82		2	21.3	24.2	26.4	23.5	21.7	23.42		3	21	27.9	23.1	31.1	16.6	23.94		4	14.8	24.3	17.8	9	5.7	14.32
1	30.3	35.5	26	19.1	17.9	25.76		2	30.1	25.9	25.8	20.6	8.5	22.18		3	25.4	25.9	29.1	17.9	16.5	22.96		4	18.5	17.8	32	7.6	18.9	18.96
1	37.6	16.9	27.8	29.5	24.4	27.24		2	17.8	17.9	14.4	11.8	18.3	16.04		3	31.4	42.3	25.2	21.7	12.6	26.64		4	12.7	9.6	5.2	8.6	19.3	11.08
1	12.3	31.6	22	22.7	21.9	22.1		2	12.3	6.1	8.8	10.8	16.8	10.96		3	27.9	23.7	27.3	21.6	13.8	22.86		4	18.3	24.4	24.8	29.8	27.3	24.92
1	25.6	31.6	15.9	14.7	20.3	21.62		2	14.4	20.7	14.5	13.5	20.4	16.7		3	20.6	36.1	25.5	22.2	26.7	26.22		4	17.2	18.1	25.8	34.5	17.4	22.6
1	20.8	15.7	31.8	23.3	20.4	22.4		2	12.2	22.4	23.3	26.1	10.6	18.92		3	14.9	27.4	13.9	19.8	25.6	20.32		4	28.2	24.1	12.6	2	8.1	15
1	25.4	23.3	21.3	19.9	22.9	22.56		2	23.7	20.6	17.6	29.8	17.3	21.8		3	33.8	27.6	25.3	37.6	34	31.66		4	25.5	11.1	12.6	10.6	16	15.16
1	34.2	22.4	31.9	21.7	24.1	26.86		2	18.9	17.6	15.1	7.2	23.2	16.4		3	24.6	35.7	23.8	25.9	26.1	27.22		4	31.4	14.9	18.6	12.7	18.1	19.14
1	20.1	23.3	28.9	23.4	23.4	23.82		2	21.8	14.5	13.2	22.2	25.4	19.42		3	18.8	36.4	17.9	37.5	26.8	27.48		4	26	29.5	22.7	27.3	24.3	25.96
EVG（control group=1）area%						average		EVG(PPE+CaCL2 group=2)area%						average		EVG（PPE=3）area%						average		EVG（PPE+BNPA group=4）area%						average
1	25.1	36.4	31.1	21.5	28.8	28.58		2	17.9	0	15.6	0	14.8	9.66		3	17	22.3	22.5	22.8	28.4	22.6		4	8.8	17.7	15	2.3	0	8.76
1	31.3	48.3	29.5	30.5	24.8	32.88		2	18.2	16.3	24.4	9.9	15.4	16.84		3	32.2	29.7	13.5	25.4	26.2	25.4		4	4	4.7	15.2	12.8	14.7	10.28
1	32.2	30.4	30.3	34	29.9	31.36		2	0	11.9	12.6	0	11.7	7.24		3	13.7	11	9.7	2.9	0	7.46		4	20.6	18.7	7.1	12.6	13.4	14.48
1	41.8	37.3	46.5	45.8	35.1	41.3		2	12.4	14.3	27.3	8.9	12.4	15.06		3	31.1	15.9	8.9	22.9	30.1	21.78		4	11.1	14.5	14.2	6.1	10.2	11.22
1	26.8	20.9	26.3	26.9	28	25.78		2	14.3	18	24.6	14.4	23.9	19.04		3	14.9	21.5	13.8	0	0	10.04		4	14.9	16.1	7.9	30.7	10.3	15.98
1	30.8	35.1	31.6	32.4	27.8	31.54		2	18.5	21.6	4.9	9.4	0	10.88		3	18.5	13.6	15.5	25.6	12.6	17.16		4	13.6	0	11.2	0	9.3	6.82
1	26.9	42.1	34.2	35.2	37.2	35.12		2	10.7	20	13.3	19.8	13.4	15.44		3	12.1	16.5	19.1	25.6	33.5	21.36		4	20.3	14.4	7.5	24.4	11	15.52
1	34.3	54.2	49.9	52.2	59.8	50.08		2	31.1	19.9	24.9	10.4	10	19.26		3	11.3	10	9.3	15.6	14.9	12.22		4	10.7	24.5	32.9	21.4	22.8	22.46
1	31.7	26.5	33.6	28.6	30.6	30.2		2	14.6	25.5	33.6	12.2	23.8	21.94		3	19.8	21	31.4	37.9	37.6	29.54		4	12.6	17.1	6.9	0	0	7.32
1	41.8	47.3	46.5	45.8	35.1	43.3		2	4.3	15.8	3.2	14.7	22.5	12.1		3	34.4	17.6	32.9	28.7	25.8	27.88		4	7.3	4.9	0.9	1.2	0	2.86
IHC-SAM	1	36.72		2	22.02		3	24.6		4	20.98
	1	35.56		2	25.56		3	17.96		4	16.3
	1	44		2	17.334		3	20.14		4	18.26
	1	31.62		2	17.22		3	17.54		4	15.44
	1	35.02		2	18.48		3	23.12		4	16.84
	1	29.46		2	17.2		3	22.56		4	22.6
	1	37.1		2	21.48		3	24.4		4	20.98
	1	35.18		2	22.34		3	24.66		4	11.72
	1	40.44		2	27.26		3	28.36		4	21.68
	1	28.5		2	15.94		3	29.3		4	21.98
Masson	1	34.66		2	27.3		3	21.96		4	21.12
	1	30.82		2	23.42		3	23.94		4	14.32
	1	25.76		2	22.18		3	22.96		4	18.96
	1	27.24		2	16.04		3	26.64		4	11.08
	1	22.1		2	10.96		3	22.86		4	24.92
	1	21.62		2	16.7		3	26.22		4	22.6
	1	22.4		2	18.92		3	20.32		4	15
	1	22.56		2	21.8		3	31.66		4	15.16
	1	26.86		2	16.4		3	27.22		4	19.14
	1	23.82		2	19.42		3	27.48		4	25.96
EVG	1	28.58		2	9.66		3	22.6		4	8.76
	1	32.88		2	16.84		3	25.4		4	10.28
	1	31.36		2	7.24		3	7.46		4	14.48
	1	41.3		2	15.06		3	21.78		4	11.22
	1	25.78		2	19.04		3	10.04		4	15.98
	1	31.54		2	10.88		3	17.16		4	6.82
	1	35.12		2	15.44		3	21.36		4	15.52
	1	50.08		2	19.26		3	12.22		4	22.46
	1	30.2		2	21.94		3	29.54		4	7.32
	1	43.3		2	12.1		3	27.88		4	2.86
