# Supplementary material for: Establishment of a New Abdominal Aortic Aneurysm Model in Rats by a Retroperitoneal Approach
Source: Front Cardiovasc Med. 2022 Feb 23;9:808732. doi: 10.3389/fcvm.2022.808732 (PMC8905142; doi:10.3389/fcvm.2022.808732)
Supplement: Supplementary file 2 [file Table_2.XLS]

## Sheet: Sheet1
control group=1	Before perfusion	4week after perfusion	Abdominal aortic dilatation rate	Gender		PPE group=3	Before perfusion	28 days after perfusion	Abdominal aortic dilatation rate
1	0.12	0.13	0.0833333	male		3	0.14	0.34	1.42857	male
1	0.12	0.13	0.0833333	male		3	0.13	0.18	0.384615	female
1	0.12	0.12	0	female		3	0.14	0.32	1.28571	male
1	0.12	0.13	0.0833333	male		3	0.11	0.15	0.363636	female
1	0.13	0.14	0.0769231	male		3	0.14	0.27	0.928571	male
1	0.11	0.12	0.0909091	female		3	0.12	0.22	0.833333	female
1	0.13	0.13	0	female		3	0.11	0.17	0.545455	female
1	0.12	0.13	0.0833333	female		3	0.12	0.16	0.333333	female
1	0.13	0.13	0	male		3	0.11	0.36	2.27273	male
1	0.13	0.14	0.0769231	female		3	0.14	0.2	0.428571	male
PPE+CaCL2 group=2						PPE+BNPA group=4
2	0.11	0.19	0.727273	female		4	0.11	0.51	3.63636	male
2	0.12	0.26	1.16667	female		4	0.13	0.37	1.84615	female
2	0.14	0.8	4.71429	male		4	0.15	0.47	2.13333	male
2	0.14	0.18	0.285714	female		4	0.12	0.33	1.75	female
2	0.1	0.22	1.2	male		4	0.12
2	0.12	0.22	0.833333	female		4	0.12
2	0.13	0.42	2.23077	male		4	0.12
2	0.13	0.17	0.307692	female		4	0.14
2	0.13	0.36	1.76923	male		4	0.11
2	0.12					4	0.13
	1	0.0833333			2	0.727273		3	1.42857		4	3.63636
	1	0.0833333			2	1.16667		3	0.384615		4	1.84615
	1	0			2	4.71429		3	1.28571		4	2.13333
	1	0.0833333			2	0.285714		3	0.363636		4	1.75
	1	0.0769231			2	1.2		3	0.928571		4
	1	0.0909091			2	0.833333		3	0.833333		4
	1	0			2	2.23077		3	0.545455		4
	1	0.0833333			2	0.307692		3	0.333333		4
	1	0			2	1.76923		3	2.27273		4
	1	0.0769231			2			3	0.428571		4
	male	0.0833333			male	4.71429		male	1.42857		male	3.63636
		0.0833333				1.2			1.28571			2.13333
		0.0833333				2.23077			0.928571		female	1.84615
		0.0769231				1.76923			2.27273			1.75
		0			female	0.727273			0.428571
	female	0				1.16667		female	0.384615
		0.0909091				0.285714			0.363636
		0				0.833333			0.833333
		0.0833333				0.307692			0.545455
		0.0769231							0.333333
