# Supplementary material for: Establishment of a New Abdominal Aortic Aneurysm Model in Rats by a Retroperitoneal Approach
Source: Front Cardiovasc Med. 2022 Feb 23;9:808732. doi: 10.3389/fcvm.2022.808732 (PMC8905142; doi:10.3389/fcvm.2022.808732)
Supplement: Supplementary file 3 [file Table_3.XLS]

## Sheet: Sheet1
	Sectional area	Midline perimeter (measurement/2)	Vascular thickness （um）					Vascular thickness （um）					Vascular thickness （um）					Vascular thickness （um）
control group=1					PPE+CaCL2 group=2					PPE group=3	30137		17.3851		PPE+BNPA group=4	25799		15.4393
	69912		72.3727			40183		30.6506			3467	1733.5				3342	1671
1	1932	966				2622	1311
											57000		26.995			23682		14.1301
1	74470		43.3469			19916		12.514			4223	2111.5				3353	1676
	3436	1718				3183	1591.5
											60217		30.011			22958		12.7156
1	94524		50.4801			17548		16.1509			4013	2006.5				3611	1805.5
	3745	1872.5				2173	1086.5
											50887		29.8545			39082		15.7367
1	28974		29.6865			28103		21.9469			3409	1704.5				4967	2483.5
	1952	976				2561	1280.5
											31032		16.6035			66410		25.4982
1	33496		46.4899			20364		14.8048			3738	1869				5208	2604.5
	1441	720.5				2751	1375.5
											28378		23.817			23373		13.356
1	54174		44.1696			13995		12.3304			2383	1191.5				3500	1750
	2453	1226.5				2270	1135
											78192		37.341			25540		12.886
1	39505		31.0452			30137		17.3851			4188	2094				3964	1982
	2545	1272.5				3467	1733.5
											57000		26.995			171870		33.2501
1	206836		81.5921			17093		19.3579			4223	2111.5				10338	5169
	5070	2535				1766	883
											73863		46.2077			184181		29.3609
1	182790		74.4562			66410		25.5031			3197	1598.5				12546	6273
	4910	2455				5208	2604
											194623		50.096			105953		23.9821
1	267199		87.9378			105508		32.3495			7770	3885				8836	4418
	6077	3038.5				6523	3261.5
		1	72.3727	2	30.6506	3	17.3851	4	15.4393
		1	43.3469	2	12.514	3	26.995	4	14.1301
		1	50.4801	2	16.1509	3	30.011	4	12.7156
		1	29.6865	2	21.9469	3	29.8545	4	15.7367
		1	46.4899	2	14.8048	3	16.6035	4	25.4982
		1	44.1696	2	12.3304	3	23.817	4	13.356
		1	31.0452	2	17.3851	3	37.341	4	12.886
		1	81.5921	2	19.3579	3	26.995	4	33.2501
		1	74.4562	2	25.5031	3	46.2077	4	29.3609
		1	87.9378	2	32.3495	3	50.096	4	23.9821
