# Supplementary material for: Establishment of a New Abdominal Aortic Aneurysm Model in Rats by a Retroperitoneal Approach
Source: Front Cardiovasc Med. 2022 Feb 23;9:808732. doi: 10.3389/fcvm.2022.808732 (PMC8905142; doi:10.3389/fcvm.2022.808732)
Supplement: Supplementary file 4 [file Table_4.XLS]

## Sheet: Sheet1
PPE+CaCL2 group=2、PPE group=3、PPE+BNPA group=4
CD3	group	count/HP	average		CD20	group	count/HP	average		CD68	group	count/HP	average		OX-62
2	P+C1 1	49	62.8		2	P+C1 1	86	91.4		2	P+C1 1	57	50		2	P+C1 1	9	13
2	P+C1 2	63			2	P+C1 2	77			2	P+C1 2	22			2	P+C1 2	18
2	P+C1 3	105			2	P+C1 3	114			2	P+C1 3	46			2	P+C1 3	30
2	P+C1 4	71			2	P+C1 4	101			2	P+C1 4	59			2	P+C1 4	6
2	P+C1 5	26			2	P+C1 5	79			2	P+C1 5	66			2	P+C1 5	2
2	P+C2 1	34	31.2		2	P+C2 1	50	53.6		2	P+C2 1	25	34.8		2	P+C2 1	11	8
2	P+C2 2	55			2	P+C2 2	90			2	P+C2 2	40			2	P+C2 2	10
2	P+C2 3	30			2	P+C2 3	40			2	P+C2 3	32			2	P+C2 3	9
2	P+C2 4	11			2	P+C2 4	46			2	P+C2 4	32			2	P+C2 4	4
2	P+C2 5	26			2	P+C2 5	42			2	P+C2 5	45			2	P+C2 5	6
2	P+C3 1	45	51.2		2	P+C3 1	153	117.2		2	P+C3 1	58	21		2	P+C3 1	17	13.2
2	P+C3 2	68			2	P+C3 2	137			2	P+C3 2	0			2	P+C3 2	0
2	P+C3 3	55			2	P+C3 3	113			2	P+C3 3	6			2	P+C3 3	38
2	P+C3 4	61			2	P+C3 4	44			2	P+C3 4	25			2	P+C3 4	8
2	P+C3 5	27			2	P+C3 5	139			2	P+C3 5	16			2	P+C3 5	3
2	P+C4 1	22	37.8		2	P+C4 1	66	44.2		2	P+C4 1	39	30.4		2	P+C4 1	6	9.6
2	P+C4 2	32			2	P+C4 2	46			2	P+C4 2	33			2	P+C4 2	8
2	P+C4 3	45			2	P+C4 3	16			2	P+C4 3	11			2	P+C4 3	6
2	P+C4 4	28			2	P+C4 4	51			2	P+C4 4	44			2	P+C4 4	24
2	P+C4 5	62			2	P+C4 5	42			2	P+C4 5	25			2	P+C4 5	4
2	P+C5 1	76	72.4		2	P+C5 1	112	83.2		2	P+C5 1	60	43		2	P+C5 1	0	6.8
2	P+C5 2	81			2	P+C5 2	18			2	P+C5 2	31			2	P+C5 2	7
2	P+C5 3	64			2	P+C5 3	114			2	P+C5 3	10			2	P+C5 3	9
2	P+C5 4	106			2	P+C5 4	94			2	P+C5 4	27			2	P+C5 4	5
2	P+C5 5	35			2	P+C5 5	78			2	P+C5 5	87			2	P+C5 5	13
2	P+C6 1	7	21.4		2	P+C6 1	84	83.6		2	P+C6 1	29	49.4		2	P+C6 1	6	13.2
2	P+C6 2	12			2	P+C6 2	89			2	P+C6 2	67			2	P+C6 2	17
2	P+C6 3	39			2	P+C6 3	56			2	P+C6 3	47			2	P+C6 3	4
2	P+C6 4	19			2	P+C6 4	116			2	P+C6 4	38			2	P+C6 4	14
2	P+C6 5	30			2	P+C6 5	73			2	P+C6 5	66			2	P+C6 5	25
2	P+C7 1	87	65.6		2	P+C7 1	117	122.8		2	P+C7 1	26	28.2		2	P+C7 1	20	19
2	P+C7 2	53			2	P+C7 2	219			2	P+C7 2	28			2	P+C7 2	19
2	P+C7 3	73			2	P+C7 3	94			2	P+C7 3	23			2	P+C7 3	15
2	P+C7 4	61			2	P+C7 4	88			2	P+C7 4	27			2	P+C7 4	14
2	P+C7 5	54			2	P+C7 5	96			2	P+C7 5	37			2	P+C7 5	27
2	P+C8 1	106	115.6		2	P+C8 1	62	82.4		2	P+C8 1	58	60.6		2	P+C8 1	17	12.6
2	P+C8 2	125			2	P+C8 2	95			2	P+C8 2	64			2	P+C8 2	4
2	P+C8 3	101			2	P+C8 3	98			2	P+C8 3	47			2	P+C8 3	14
2	P+C8 4	162			2	P+C8 4	66			2	P+C8 4	66			2	P+C8 4	11
2	P+C8 5	84			2	P+C8 5	91			2	P+C8 5	68			2	P+C8 5	17
2	P+C9 1	56	33		2	P+C9 1	116	125.4		2	P+C9 1	47	30		2	P+C9 1	13	12.8
2	P+C9 2	61			2	P+C9 2	166			2	P+C9 2	22			2	P+C9 2	12
2	P+C9 3	12			2	P+C9 3	80			2	P+C9 3	36			2	P+C9 3	13
2	P+C9 4	28			2	P+C9 4	172			2	P+C9 4	29			2	P+C9 4	18
2	P+C9 5	8			2	P+C9 5	93			2	P+C9 5	16			2	P+C9 5	8
2	P+C10 1	76	52.4		2	P+C10 1	37	37.2		2	P+C10 1	35	14.4		2	P+C10 1	3	5.4
2	P+C10 2	54			2	P+C10 2	72			2	P+C10 2	13			2	P+C10 2	4
2	P+C10 3	89			2	P+C10 3	23			2	P+C10 3	8			2	P+C10 3	6
2	P+C10 4	10			2	P+C10 4	15			2	P+C10 4	6			2	P+C10 4	3
2	P+C10 5	33			2	P+C10 5	39			2	P+C10 5	10			2	P+C10 5	11
					2	P+C10 6
4	P+E1 1	98	94.4		4	P+E1 1	67	73.2		4	P+E1 1	52	66.4		4	P+E1 1	12	10.2
4	P+E1 2	88			4	P+E1 2	56			4	P+E1 2	74			4	P+E1 2	9
4	P+E1 3	71			4	P+E1 3	40			4	P+E1 3	81			4	P+E1 3	26
4	P+E1 4	82			4	P+E1 4	94			4	P+E1 4	30			4	P+E1 4	0
4	P+E1 5	133			4	P+E1 5	109			4	P+E1 5	95			4	P+E1 5	4
4	P+E2 1	67	33.2		4	P+E2 1	86	78.6		4	P+E2 1	143	40.8		4	P+E2 1	21	9
4	P+E2 2	41			4	P+E2 2	151			4	P+E2 2	50			4	P+E2 2	9
4	P+E2 3	20			4	P+E2 3	54			4	P+E2 3	6			4	P+E2 3	10
4	P+E2 4	8			4	P+E2 4	40			4	P+E2 4	5			4	P+E2 4	3
4	P+E2 5	30			4	P+E2 5	62			4	P+E2 5	0			4	P+E2 5	2
4	P+E3 1	72	57.8		4	P+E3 1	48	101.8		4	P+E3 1	162	111.6		4	P+E3 1	12	10.2
4	P+E3 2	83			4	P+E3 2	52			4	P+E3 2	137			4	P+E3 2	0
4	P+E3 3	37			4	P+E3 3	48			4	P+E3 3	124			4	P+E3 3	0
4	P+E3 4	30			4	P+E3 4	145			4	P+E3 4	62			4	P+E3 4	0
4	P+E3 5	67			4	P+E3 5	216			4	P+E3 5	73			4	P+E3 5	39
4	P+E4 1	161	184		4	P+E4 1	98	78.8		4	P+E4 1	26	33.8		4	P+E4 1	0	26.2
4	P+E4 2	108			4	P+E4 2	70			4	P+E4 2	47			4	P+E4 2	58
4	P+E4 3	143			4	P+E4 3	53			4	P+E4 3	49			4	P+E4 3	46
4	P+E4 4	275			4	P+E4 4	46			4	P+E4 4	17			4	P+E4 4	20
4	P+E4 5	233			4	P+E4 5	127			4	P+E4 5	30			4	P+E4 5	7
4	P+E5 1	246	117.6		4	P+E5 1	67	99.4		4	P+E5 1	24	17.6		4	P+E5 1	0	7.2
4	P+E5 2	158			4	P+E5 2	98			4	P+E5 2	31			4	P+E5 2	7
4	P+E5 3	133			4	P+E5 3	67			4	P+E5 3	10			4	P+E5 3	14
4	P+E5 4	23			4	P+E5 4	134			4	P+E5 4	0			4	P+E5 4	9
4	P+E5 5	28			4	P+E5 5	131			4	P+E5 5	23			4	P+E5 5	6
4	P+E6 1	21	31.4		4	P+E6 1	95	80		4	P+E6 1	61	32.4		4	P+E6 1	16	10.6
4	P+E6 2	47			4	P+E6 2	82			4	P+E6 2	31			4	P+E6 2	11
4	P+E6 3	31			4	P+E6 3	82			4	P+E6 3	25			4	P+E6 3	5
4	P+E6 4	19			4	P+E6 4	63			4	P+E6 4	45			4	P+E6 4	21
4	P+E6 5	39			4	P+E6 5	78			4	P+E6 5	0			4	P+E6 5	0
4	P+E7 1	119	132		4	P+E7 1	77	72		4	P+E7 1	55	31		4	P+E7 1	24	30.4
4	P+E7 2	132			4	P+E7 2	89			4	P+E7 2	10			4	P+E7 2	35
4	P+E7 3	218			4	P+E7 3	64			4	P+E7 3	42			4	P+E7 3	38
4	P+E7 4	102			4	P+E7 4	88			4	P+E7 4	21			4	P+E7 4	23
4	P+E7 5	89			4	P+E7 5	42			4	P+E7 5	27			4	P+E7 5	32
4	P+E8 1	65	38		4	P+E8 1	12	20.4		4	P+E8 1	24	13		4	P+E8 1	25	16.4
4	P+E8 2	13			4	P+E8 2	15			4	P+E8 2	8			4	P+E8 2	4
4	P+E8 3	10			4	P+E8 3	28			4	P+E8 3	10			4	P+E8 3	14
4	P+E8 4	57			4	P+E8 4	16			4	P+E8 4	0			4	P+E8 4	20
4	P+E8 5	45			4	P+E8 5	31			4	P+E8 5	23			4	P+E8 5	19
4	P+E9 1	67	53.4		4	P+E9 1	76	33.6		4	P+E9 1	65	70.8		4	P+E9 1	12	21
4	P+E9 2	73			4	P+E9 2	33			4	P+E9 2	94			4	P+E9 2	7
4	P+E9 3	28			4	P+E9 3	20			4	P+E9 3	82			4	P+E9 3	23
4	P+E9 4	34			4	P+E9 4	12			4	P+E9 4	71			4	P+E9 4	5
4	P+E9 5	65			4	P+E9 5	27			4	P+E9 5	42			4	P+E9 5	58
4	P+E10 1	88	49.8		4	P+E10 1	116	73.4		4	P+E10 1	68	44		4	P+E10 1	6	4
4	P+E10 2	42			4	P+E10 2	66			4	P+E10 2	43			4	P+E10 2	5
4	P+E10 3	67			4	P+E10 3	60			4	P+E10 3	30			4	P+E10 3	0
4	P+E10 4	33			4	P+E10 4	72			4	P+E10 4	56			4	P+E10 4	3
4	P+E10 5	19			4	P+E10 5	53			4	P+E10 5	23			4	P+E10 5	6
3	P1 1	41	34		3	P1 1	10	10		3	P1 1	25	23.6		3	P1 1	0	3.6
3	P1 2	28			3	P1 2	26			3	P1 2	32			3	P1 2	4
3	P1 3	7			3	P1 3	0			3	P1 3	6			3	P1 3	2
3	P1 4	9			3	P1 4	6			3	P1 4	22			3	P1 4	12
3	P1 5	85			3	P1 5	8			3	P1 5	33			3	P1 5	0
3	P2 1	16	13.4		3	P2 1	14	17.8		3	P2 1	15	9.4		3	P2 1	7	2.6
3	P2 2	12			3	P2 2	29			3	P2 2	6			3	P2 2	0
3	P2 3	22			3	P2 3	23			3	P2 3	16			3	P2 3	0
3	P2 4	13			3	P2 4	7			3	P2 4	0			3	P2 4	6
3	P2 5	4			3	P2 5	16			3	P2 5	10			3	P2 5	0
3	P3 1	11	19		3	P3 1	38	25.8		3	P3 1	23	20.4		3	P3 1	8	10.4
3	P3 2	19			3	P3 2	26			3	P3 2	15			3	P3 2	6
3	P3 3	13			3	P3 3	26			3	P3 3	23			3	P3 3	17
3	P3 4	20			3	P3 4	22			3	P3 4	17			3	P3 4	5
3	P3 5	32			3	P3 5	17			3	P3 5	24			3	P3 5	16
3	P4 1	64	39.6		3	P4 1	23	10.4		3	P4 1	24	14		3	P4 1	8	5
3	P4 2	57			3	P4 2	0			3	P4 2	11			3	P4 2	5
3	P4 3	23			3	P4 3	15			3	P4 3	13			3	P4 3	12
3	P4 4	40			3	P4 4	14			3	P4 4	13			3	P4 4	0
3	P4 5	14			3	P4 5	0			3	P4 5	9			3	P4 5	0
3	P5 1	0	12		3	P5 1	29	28		3	P5 1	0	4.4		3	P5 1	8	4.2
3	P5 2	9			3	P5 2	51			3	P5 2	7			3	P5 2	0
3	P5 3	8			3	P5 3	19			3	P5 3	13			3	P5 3	6
3	P5 4	24			3	P5 4	18			3	P5 4	0			3	P5 4	4
3	P5 5	19			3	P5 5	23			3	P5 5	2			3	P5 5	3
3	P6 1	12	9.2		3	P6 1	36	29.4		3	P6 1	9	10.8		3	P6 1	0	5.8
3	P6 2	18			3	P6 2	31			3	P6 2	13			3	P6 2	0
3	P6 3	10			3	P6 3	38			3	P6 3	26			3	P6 3	12
3	P6 4	6			3	P6 4	23			3	P6 4	6			3	P6 4	17
3	P6 5	0			3	P6 5	19			3	P6 5	0			3	P6 5	0
3	P7 1	13	10.4		3	P7 1	23	10.4		3	P7 1	24	14.4		3	P7 1	19	8.4
3	P7 2	22			3	P7 2	0			3	P7 2	11			3	P7 2	6
3	P7 3	14			3	P7 3	15			3	P7 3	5			3	P7 3	7
3	P7 4	0			3	P7 4	14			3	P7 4	23			3	P7 4	4
3	P7 5	3			3	P7 5	0			3	P7 5	9			3	P7 5	6
3	P8 1	23	27.4		3	P8 1	10	6		3	P8 1	12	20		3	P8 1	0	6
3	P8 2	41			3	P8 2	6			3	P8 2	7			3	P8 2	11
3	P8 3	33			3	P8 3	0			3	P8 3	15			3	P8 3	18
3	P8 4	18			3	P8 4	6			3	P8 4	37			3	P8 4	1
3	P8 5	22			3	P8 5	8			3	P8 5	29			3	P8 5	0
3	P9 1	10	14		3	P9 1	16	13.4		3	P9 1	15	9.4		3	P9 1	9	4.8
3	P9 2	6			3	P9 2	19			3	P9 2	6			3	P9 2	0
3	P9 3	33			3	P9 3	0			3	P9 3	16			3	P9 3	12
3	P9 4	8			3	P9 4	9			3	P9 4	0			3	P9 4	0
3	P9 5	13			3	P9 5	23			3	P9 5	10			3	P9 5	3
3	P10 1	0	8.6		3	P10 1	14	11.8		3	P10 1	34	30		3	P10 1	0	1
3	P10 2	11			3	P10 2	19			3	P10 2	51			3	P10 2	0
3	P10 3	6			3	P10 3	13			3	P10 3	24			3	P10 3	2
3	P10 4	10			3	P10 4	7			3	P10 4	22			3	P10 4	0
3	P10 5	16			3	P10 5	6			3	P10 5	19			3	P10 5	3
			CD3			CD20			CD68			OX-62
			2	62.8		2	91.4		2	50		2	13
			2	31.2		2	53.6		2	34.8		2	8
			2	51.2		2	117.2		2	21		2	13.2
			2	37.8		2	44.2		2	30.4		2	9.6
			2	72.4		2	83.2		2	43		2	6.8
			2	21.4		2	83.6		2	49.4		2	13.2
			2	65.6		2	122.8		2	28.2		2	19
			2	115.6		2	82.4		2	60.6		2	12.6
			2	33		2	125.4		2	30		2	12.8
			2	52.4		2	37.2		2	14.4		2	5.4
			3	34		3	10		3	23.6		3	3.6
			3	13.4		3	17.8		3	9.4		3	2.6
			3	19		3	25.8		3	20.4		3	10.4
			3	39.6		3	10.4		3	14		3	5
			3	12		3	28		3	4.4		3	4.2
			3	9.2		3	29.4		3	10.8		3	5.8
			3	10.4		3	10.4		3	14.4		3	8.4
			3	27.4		3	6		3	20		3	6
			3	14		3	13.4		3	9.4		3	4.8
			3	8.6		3	11.8		3	30		3	1
			4	94.4		4	73.2		4	66.4		4	10.2
			4	33.2		4	78.6		4	40.8		4	9
			4	57.8		4	101.8		4	111.6		4	10.2
			4	184		4	78.8		4	33.8		4	26.2
			4	117.6		4	99.4		4	17.6		4	7.2
			4	31.4		4	80		4	32.4		4	10.6
			4	132		4	72		4	31		4	30.4
			4	38		4	20.4		4	13		4	16.4
			4	53.4		4	33.6		4	70.8		4	21
			4	49.8		4	73.4		4	44		4	4
