# Supplementary material for: Establishment of a New Abdominal Aortic Aneurysm Model in Rats by a Retroperitoneal Approach
Source: Front Cardiovasc Med. 2022 Feb 23;9:808732. doi: 10.3389/fcvm.2022.808732 (PMC8905142; doi:10.3389/fcvm.2022.808732)
Supplement: Supplementary file 5 [file Table_5.XLS]

## Sheet: Sheet1
				MMP2			GAPDH			MMP/GAPDH
				1	16649.7		1	42170.2		0.394822		1	0.394822
				2	28805.2		2	50823		0.566775		1	0.455115
				3	30665.3		3	49123		0.624256		1	0.364647
				4	41573.9		4	44774.3		0.928523		1	0.362668
				1	22647.2		1	49761.5		0.455115		2	0.566775
				2	56370.5		2	53096.9		1.06165		2	1.06165
				3	49852.4		3	45913.6		1.08579		2	0.954012
				4	42616.2		4	40539.4		1.05123		2	0.605457
				1	15730.6		1	43139.2		0.364647		3	0.624256
				2	41353.9		2	43347.4		0.954012		3	1.08579
				3	26660.9		3	51564.4		0.51704		3	0.51704
				4	49860.4		4	39119		1.27458		3	0.599482
				1	15408.6		1	42486.7		0.362668		4	0.928523
				2	30451.2		2	50294.5		0.605457		4	1.05123
				3	27338.9		3	45604.3		0.599482		4	1.27458
				4	43057.9		4	43673.8		0.985899		4	0.985899
				MMP9
				1	5664.25		1	27589.1		0.205308		1	0.205308
				2	27008.3		2	34829.8		0.775437		1	0.34391
				3	37541.9		3	41527.6		0.904023		1	0.267947
				4	57511.6		4	32504.2		1.76936		1	0.455887
				1	17352.7		1	50456.9		0.34391		2	0.775437
				2	41360.9		2	61901.6		0.668172		2	0.668172
				3	27030.3		3	39548.3		0.683476		2	0.767686
				4	43447.8		4	60243.4		0.721203		2	1.19854
				1	13175.9		1	49173.6		0.267947		3	0.904023
				2	35673.2		2	46468.5		0.767686		3	0.683476
				3	28474.4		3	48056.2		0.592523		3	0.592523
				4	57839.9		4	59683.3		0.969113		3	0.886018
				1	23484.8		1	51514.6		0.455887		4	1.76936
				2	45913.1		2	38307.4		1.19854		4	0.721203
				3	51406.3		3	58019.5		0.886018		4	0.969113
				4	65717.9		4	53521.7		1.22787		4	1.22787
				P-P38	1
					2
					3
					4
					1
					2
					3
					4
					1
					2
					3
					4
					1
					2
					3
					4
