# Supplementary material for: Establishment of a New Abdominal Aortic Aneurysm Model in Rats by a Retroperitoneal Approach
Source: Front Cardiovasc Med. 2022 Feb 23;9:808732. doi: 10.3389/fcvm.2022.808732 (PMC8905142; doi:10.3389/fcvm.2022.808732)
Supplement: Supplementary file 6 [file Table_6.XLS]

## Sheet: Sheet1
Control=1	MMP9	IntDen		MMP9	IntDen		MMP9	IntDen		MMP9	IntDen
PPE+CaCL2=2	C			C			C			C				MMP9	Area	Mean	Min	Max	IntDen	RawIntDen
PPE=3	P+C	813191		P+C	500617		P+C	1084884		P+C	823224			2	5334	152.454	103	220	813191	813191
PPE+BNPA=4	P	528977		P	352043		P	570580		P	399703			3	5460	96.882	68	140	528977	528977
	P+B	971263		P+B	411166		P+B	1437418		P+B	754977			4	6237	155.726	66	254	971263	971263
														2	6491	77.125	63	104	500617	500617
	MMP2						MMP2							3	5098	69.055	57	83	352043	352043
	C			C			C			C				4	5274	77.961	53	109	411166	411166
	P+C	757969		P+C	485983		P+C	681154		P+C	626404
	P	266400		P	264497		P	369420		P	471238			2	6211	174.671	84	254	1084884	1084884
	P+B	684683		P+B	515345		P+B	422961		P+B	594158			3	4294	132.878	69	178	570580	570580
														4	6845	209.995	80	254	1437418	1437418
		MMP9		MMP2
		2	813191	2	757969									2	4994	164.843	127	219	823224	823224
		2	500617	2	485983									3	3349	119.35	99	147	399703	399703
		2	1084884	2	681154									4	5506	137.119	82	219	754977	754977
		2	823224	2	626404
		3	528977	3	266400									MMP2
		3	352043	3	264497									2	5361	141.386	112	172	757969	757969
		3	570580	3	369420									3	2537	105.006	86	124	266400	266400
		3	399703	3	471238									4	5481	124.919	61	176	684683	684683
		4	971263	4	684683
		4	411166	4	515345									1	4672	104.02	73	139	485983	485983
		4	1437418	4	422961									2	2951	89.63	64	113	264497	264497
		4	754977	4	594158									3	4812	107.096	58	164	515345	515345
														1	4662	146.108	124	163	681154	681154
														2	2919	126.557	111	139	369420	369420
														3	3770	112.191	82	139	422961	422961
														1	4304	145.54	124	163	626404	626404
														2	3752	125.596	106	139	471238	471238
														3	5442	109.18	81	139	594158	594158
