# Supplementary material for: Establishment of a New Abdominal Aortic Aneurysm Model in Rats by a Retroperitoneal Approach
Source: Front Cardiovasc Med. 2022 Feb 23;9:808732. doi: 10.3389/fcvm.2022.808732 (PMC8905142; doi:10.3389/fcvm.2022.808732)
Supplement: Supplementary file 7 [file Table_7.XLS]

## Sheet: Sheet1
Control group=1	Target	Sample	Cq	average Cq	Δct	2-Δct		Target	Sample	Cq	average Cq	Δct	2-Δct		Target	Sample	Cq	average Cq	Δct	2-Δct		Target	Sample	Cq	average Cq	Δct	2-Δct
PPE+CaCL2 group=2	Actin	C1	16.6502	16.7219				Actin	P+C1	24.6288	24.5898				Actin	P1	18.6888	18.6497				Actin	P+B1	13.419	13.7434
PPE group=3	Actin	C1	16.5424					Actin	P+C1	24.5102					Actin	P1	18.5952					Actin	P+B1	13.6289
PPE+BNPA=4	GAPDH	C1	16.0048					GAPDH	P+C1	24.6036					GAPDH	P1	18.8147					GAPDH	P+B1	13.7486
	GAPDH	C1	17.6902					GAPDH	P+C1	24.6167					GAPDH	P1	18.5001					GAPDH	P+B1	14.1771
	Actin	C2	19.5784	19.9893				Actin	P+C2	17.3107	16.8156				Actin	P2	19.1053	18.2275				Actin	P+B2	13.103	13.2678
	Actin	C2	20.1555					Actin	P+C2	17.3688					Actin	P2	18.5325					Actin	P+B2	13.2181
	GAPDH	C2	20.2025					GAPDH	P+C2	16.1061					GAPDH	P2	17.8491					GAPDH	P+B2	13.11
	GAPDH	C2	20.0209					GAPDH	P+C2	16.4768					GAPDH	P2	17.4229					GAPDH	P+B2	13.64
	Actin	C3	16.5915	16.8062				Actin	P+C3	15.0429	15.4296				Actin	P3	18.0976	18.2799				Actin	P+B3	13.3834	14.2565
	Actin	C3	16.8562					Actin	P+C3	15.0625					Actin	P3	18.0414					Actin	P+B3	13.433
	GAPDH	C3	17.0483					GAPDH	P+C3	15.8715					GAPDH	P3	18.2202					GAPDH	P+B3	15.0323
	GAPDH	C3	16.7289					GAPDH	P+C3	15.7415					GAPDH	P3	18.7605					GAPDH	P+B3	15.1773
	Actin	C4	20.3754	20.0225				Actin	P+C4	13.3023	13.777				Actin	P4	15.5655	16.1423				Actin	P+B4	18.0442	18.4467
	Actin	C4	20.1669					Actin	P+C4	12.5129					Actin	P4	15.7253					Actin	P+B4	18.1673
	GAPDH	C4	19.4538					GAPDH	P+C4	14.2911					GAPDH	P4	16.2978					GAPDH	P+B4	18.7935
	GAPDH	C4	20.0942					GAPDH	P+C4	15.0015					GAPDH	P4	16.9806					GAPDH	P+B4	18.7817
	Actin	C5	15.4684	15.5184				Actin	P+C5	17.9624	18.2163				Actin	P5	13.4805	13.9523				Actin	P+B5	13.1268	13.1541
	Actin	C5	15.609					Actin	P+C5	18.042					Actin	P5	13.3259					Actin	P+B5	12.4599
	GAPDH	C5	15.396					GAPDH	P+C5	18.2951					GAPDH	P5	14.7667					GAPDH	P+B5	13.1138
	GAPDH	C5	15.6003					GAPDH	P+C5	18.5658					GAPDH	P5	14.236					GAPDH	P+B5	13.9159
	Actin	C6	14.5641	14.542				Actin	P+C6	15.4327	15.2534				Actin	P6	12.0512	13.6035				Actin	P+B6	13.6614	14.3298
	Actin	C6	14.5642					Actin	P+C6	15.1853					Actin	P6	13.5954					Actin	P+B6	14.0434
	GAPDH	C6	14.9449					GAPDH	P+C6	15.1973					GAPDH	P6	14.6368					GAPDH	P+B6	14.9031
	GAPDH	C6	14.0949					GAPDH	P+C6	15.1981					GAPDH	P6	14.1307					GAPDH	P+B6	14.7115
	MMP2	C1	25.4495	25.247	8.52507	0.00271455		MMP2	P+C1	31.3273	31.1892	6.5994	0.0103129		MMP2	P1	25.4226	25.4226	6.77293	0.00914418		MMP2	P+B1	19.1593	19.1861	5.44272	0.022992
	MMP2	C1	25.0445					MMP2	P+C1	31.0512					MMP2	P1	25.4226					MMP2	P+B1	19.213
	MMP2	C2	28.2586	28.1361	8.1468	0.00352832		MMP2	P+C2	23.4399	23.4507	6.63504	0.0100613		MMP2	P2	25.2671	25.2303	7.00283	0.00779719		MMP2	P+B2	18.5617	18.6002	5.33244	0.0248184
	MMP2	C2	28.0137					MMP2	P+C2	23.4614					MMP2	P2	25.1935					MMP2	P+B2	18.6387
	MMP2	C3	25.0764	25.0058	8.19959	0.00340156		MMP2	P+C3	21.2755	21.4067	5.97703	0.0158757		MMP2	P3	25.0103	24.4597	6.17976	0.0137946		MMP2	P+B3	18.8066	18.9147	4.65815	0.0396056
	MMP2	C3	24.9352					MMP2	P+C3	21.5378					MMP2	P3	23.909					MMP2	P+B3	19.0227
	MMP2	C4	28.2946	28.2504	8.22783	0.00333561		MMP2	P+C4	18.6337	18.94	5.16303	0.0279108		MMP2	P4	22.4514	22.1435	6.00125	0.0156115		MMP2	P+B4	23.1981	23.3529	4.90622	0.0333487
	MMP2	C4	28.2062					MMP2	P+C4	19.2463					MMP2	P4	21.8357					MMP2	P+B4	23.5077
	MMP2	C5	22.3861	22.311	6.79263	0.00902019		MMP2	P+C5	23.6224	23.8217	5.6054	0.0205404		MMP2	P5	19.9607	20.1023	6.15002	0.0140818		MMP2	P+B5	18.7389	18.5801	5.42599	0.0232602
	MMP2	C5	22.236					MMP2	P+C5	24.021					MMP2	P5	20.2439					MMP2	P+B5	18.4212
	MMP2	C6	21.2106	21.3718	6.82974	0.0087911		MMP2	P+C6	21.3468	21.5466	6.29323	0.0127512		MMP2	P6	20.2057	19.9716	6.3681	0.0121063		MMP2	P+B6	19.2538	19.2421	4.91226	0.0332095
	MMP2	C6	21.5329					MMP2	P+C6	21.7464					MMP2	P6	19.7376					MMP2	P+B6	19.2304
	Actin	C1	16.1545	16.444				Actin	P+C1	20.8176	21.6485				Actin	P1	17.5442	16.1929				Actin	P+B1	13.7815	14.3361
	Actin	C1	16.6393					Actin	P+C1	20.8594					Actin	P1	16.9278					Actin	P+B1	14.2378
	GAPDH	C1	16.3759					GAPDH	P+C1	22.7796					GAPDH	P1	15.1548					GAPDH	P+B1	14.7817
	GAPDH	C1	16.6063					GAPDH	P+C1	22.1375					GAPDH	P1	15.1449					GAPDH	P+B1	14.5433
	Actin	C2	14.5641	15.2368				Actin	P+C2	16.1597	16.8159				Actin	P2	18.4143	18.814				Actin	P+B2	13.2272	13.2666
	Actin	C2	14.5642					Actin	P+C2	16.3268					Actin	P2	17.6455					Actin	P+B2	13.3917
	GAPDH	C2	15.9394					GAPDH	P+C2	17.7399					GAPDH	P2	19.3973					GAPDH	P+B2	13.3013
	GAPDH	C2	15.8793					GAPDH	P+C2	17.0371					GAPDH	P2	19.799					GAPDH	P+B2	13.1463
	Actin	C3	16.6502	16.4352				Actin	P+C3	18.2019	18.8376				Actin	P3	17.2051	18.3374				Actin	P+B3	13.102	13.8174
	Actin	C3	16.5424					Actin	P+C3	18.151					Actin	P3	17.2773					Actin	P+B3	13.5245
	GAPDH	C3	16.4965					GAPDH	P+C3	19.217					GAPDH	P3	19.1243					GAPDH	P+B3	14.0339
	GAPDH	C3	16.0518					GAPDH	P+C3	19.7805					GAPDH	P3	19.743					GAPDH	P+B3	14.6091
	Actin	C4	15.0564	16.3489				Actin	P+C4	13.3023	12.9884				Actin	P4	17.0932	17.8327				Actin	P+B4	13.2351	13.7193
	Actin	C4	14.981					Actin	P+C4	12.5129					Actin	P4	17.059					Actin	P+B4	13.2205
	GAPDH	C4	17.5393					GAPDH	P+C4	13.1192					GAPDH	P4	18.6825					GAPDH	P+B4	14.0219
	GAPDH	C4	17.8187					GAPDH	P+C4	13.0193					GAPDH	P4	18.4959					GAPDH	P+B4	14.3998
	Actin	C5	22.4587	22.9117				Actin	P+C5	17.2649	17.9504				Actin	P5	16.9418	17.3777				Actin	P+B5	13.419	14.0878
	Actin	C5	22.5026					Actin	P+C5	17.814					Actin	P5	17.0483					Actin	P+B5	13.6289
	GAPDH	C5	23.466					GAPDH	P+C5	18.206					GAPDH	P5	17.9425					GAPDH	P+B5	14.6498
	GAPDH	C5	23.2195					GAPDH	P+C5	18.5168					GAPDH	P5	17.5782					GAPDH	P+B5	14.6534
	Actin	C6	20.6873	21.1234				Actin	P+C6	16.0877	15.773				Actin	P6	12.7026	13.5253				Actin	P+B6	12.696	12.9249
	Actin	C6	20.7733					Actin	P+C6	16.17					Actin	P6	12.8388					Actin	P+B6	12.3159
	GAPDH	C6	21.9797					GAPDH	P+C6	15.5102					GAPDH	P6	14.2232					GAPDH	P+B6	13.064
	GAPDH	C6	21.0533					GAPDH	P+C6	15.3238					GAPDH	P6	14.3364					GAPDH	P+B6	13.6237
	MMP9	C1	29.2786	29.0654	12.6214	0.000158701		MMP9	P+C1	32.1109	31.7742	10.1257	0.000895074		MMP9	P1	26.0952	26.1135	9.9206	0.00103181		MMP9	P+B1	23.2093	23.141	8.80491	0.00223593
	MMP9	C1	28.8523					MMP9	P+C1	31.4375					MMP9	P1	26.1318					MMP9	P+B1	23.0728
	MMP9	C2	27.3847	27.2806	12.0438	0.000236841		MMP9	P+C2	26.1571	26.2233	9.40745	0.00147257		MMP9	P2	28.688	28.5279	9.71393	0.00119073		MMP9	P+B2	21.754	21.7572	8.49053	0.00278032
	MMP9	C2	27.1764					MMP9	P+C2	26.2895					MMP9	P2	28.3679					MMP9	P+B2	21.7603
	MMP9	C3	29.6155	29.7885	13.3533	9.55557e-05		MMP9	P+C3	28.0911	27.9784	9.14081	0.00177151		MMP9	P3	28.3469	28.3042	9.96675	0.000999333		MMP9	P+B3	23.3253	23.0265	9.20911	0.0016896
	MMP9	C3	29.9615					MMP9	P+C3	27.8657					MMP9	P3	28.2614					MMP9	P+B3	22.7276
	MMP9	C4	29.0362	29.0092	12.6603	0.000154479		MMP9	P+C4	24.0912	23.947	10.9586	0.000502512		MMP9	P4	26.5915	26.597	8.76433	0.00229972		MMP9	P+B4	23.0158	22.8183	9.09898	0.00182362
	MMP9	C4	28.9821					MMP9	P+C4	23.8028					MMP9	P4	26.6025					MMP9	P+B4	22.6208
	MMP9	C5	35.1625	35.1625	12.2508	0.00020518		MMP9	P+C5	26.6705	26.4439	8.49346	0.00277468		MMP9	P5	25.9819	25.9534	8.57566	0.00262101		MMP9	P+B5	22.21	22.3439	8.25613	0.00327083
	MMP9	C5	35.1625					MMP9	P+C5	26.2173					MMP9	P5	25.9248					MMP9	P+B5	22.4778
	mmp9	C6	34.0782	33.7313	12.6079	0.000160192		MMP9	P+C6	25.2122	25.2292	9.45625	0.00142359		MMP9	P6	24.5196	24.9892	11.4639	0.000354008		MMP9	P+B6	22.4192	22.4512	9.52632	0.00135611
	mmp9	C6	33.3843					MMP9	P+C6	25.2462					MMP9	P6	25.4587					MMP9	P+B6	22.4832
		MMP2/Internal reference	2-Δct	2-ΔΔct		2-Δct	2-ΔΔct		2-Δct	2-ΔΔct		2-Δct	2-ΔΔct
		1	0.00271455	0.528957	2	0.0103129	2.00958	3	0.00914418	1.78183	4	0.022992	4.48023
		1	0.00352832	0.687529	2	0.0100613	1.96054	3	0.00779719	1.51936	4	0.0248184	4.83612
		1	0.00340156	0.662829	2	0.0158757	3.09354	3	0.0137946	2.68801	4	0.0396056	7.71756
		1	0.00333561	0.649977	2	0.0279108	5.4387	3	0.0156115	3.04206	4	0.0333487	6.49834
		1	0.00902019	1.75767	2	0.0205404	4.00249	3	0.0140818	2.74398	4	0.0232602	4.53248
		1	0.0087911	1.71303	2	0.0127512	2.48469	3	0.0121063	2.35903	4	0.0332095	6.4712
		average	0.00513189
		MMP9/Internal reference
		1	0.000158701	0.941893	2	0.000895074	5.31228	3	0.00103181	6.12383	4	0.00223593	13.2703
		1	0.000236841	1.40565	2	0.00147257	8.73971	3	0.00119073	7.06702	4	0.00278032	16.5012
		1	9.55557e-05	0.567125	2	0.00177151	10.5139	3	0.000999333	5.93106	4	0.0016896	10.0278
		1	0.000154479	0.916838	2	0.000502512	2.98241	3	0.00229972	13.6489	4	0.00182362	10.8232
		1	0.00020518	1.21775	2	0.00277468	16.4678	3	0.00262101	15.5558	4	0.00327083	19.4124
		1	0.000160192	0.950745	2	0.00142359	8.44906	3	0.000354008	2.10104	4	0.00135611	8.04851
		average	0.000168492
